# Supplementary material for: Immunoglobulin replacement therapy in patients with immunodeficiencies: impact of infusion method on patient-reported outcomes
Source: Allergy Asthma Clin Immunol. 2022 Dec 24;18:110. doi: 10.1186/s13223-022-00746-3 (PMC9789520; doi:10.1186/s13223-022-00746-3)
Supplement: Supplementary file 1 — Additional file 1. APIQ survey questions. The survey contained 101 questions on IgRT use and respondent perceptions. IgRT, immunoglobulin replacement therapy. [file 13223_2022_746_MOESM1_ESM.xlsx]

## Sheet: Sheet1
Variable Name	Variable Label	Variable Values	Value Label	French translation
ID	ID
StartDate	StartDate
EndDate	EndDate
Status		1	Complete - TSQM and PROMIS
		2	Complete - TSQM only
		3	Complete - PROMIS only
		4	Complete - Never Received or Not Currently Receiving IgG Treatment
		5	Partial Complete
		6	Neither a person with PID/SID or parent/caregiver of a person with PID/SID
		7	Incongruent IVIG/SCIG
		8	Incomplete
Section A - about you				Section A – À propos de vous
Q0	Q0. Please select the province or territory you reside in.	1	Alberta		Q0. Veuillez sélectionner la province ou le territoire dans lequel vous résidez.	1	Alberta
		2	British Columbia			2	Colombie-Britannique
		3	Manitoba			3	Manitoba
		4	Newfoundland and Labrador			4	Terre-Neuve-et-Labrador
		5	New Brunswick			5	Nouveau-Brunswick
		6	Northwest Territories			6	Territoires du Nord-Ouest
		7	Nova Scotia			7	Nouvelle-Écosse
		8	Nunavut			8	Nunavut
		9	Ontario			9	Ontario
		10	Prince Edward Island			10	Île-du-Prince-Édouard
		11	Quebec			11	Québec
		12	Saskatchewan			12	Saskatchewan
		13	Yukon			13	Yukon
Q1	Q1. Are you an adult patient with a primary immunodeficiency disease (PID), Secondary Immunedeficiencies (SID) or a parent/caregiver of a child with PID/SID?	1	Adult with PID	Q1	Q1. Êtes-vous un(e) patient(e) adulte souffrant d’une immunodéficience primaire (IP), d’immunodeficiences secondaires (IS), ou le parent/l’aidant(e) d’un enfant souffrant d’IP/IS?	1	Adulte souffrant d’IP
		2	Parent/Caregiver of a child with PID			2	Parent/aidant(e) d’un enfant souffrant d’IP
		3	Both an adult with PID and a parent/caregiver of a child with PID			3	À la fois un adulte souffrant d’IP et le parent/l’aidant(e) d’un enfant souffrant d’IP
		4	Adult with SID			4	Adulte souffrant d’IS
		5	Parent/Caregiver of a child with SID			5	Parent/aidant(e) d’un enfant souffrant d’IS
		6	Both an adult with SID and a parent/caregiver of a child with SID			6	À la fois un adulte souffrant d’IS et le parent/l’aidant(e) d’un enfant souffrant d’IS
		7	Neither			7	Aucune de ces réponses
Q2	Q2. Are you, and/or your child, registered with a patient support program?	1	Yes	Q2	Q2. Est-ce que vous, et/ou votre enfant, êtes inscrits à un programme de soutien aux patients?	1	Oui
		2	No			2	Non
		3	I don't know			3	Je ne sais pas
Q3	Q3. What is the current age of the person with PID/SID? If you and your child have PID/SID, please answer the remaining questions as they relate to you rather than your child (please specify in years)			Q3	Q3. Quel âge a la personne souffrant d’IP/IS? Si vous ainsi que votre enfant souffrez d’IP/IS, veuillez répondre aux questions restantes comme si elles s’appliquaient à vous plutôt qu’à votre enfant (veuillez préciser l’âge en nombre d’années)
Q4	Q4. At what age was the person diagnosed with PID/SID? (please specify in years)			Q4	Q4. À quel âge cette personne a-t-elle été diagnostiquée comme souffrant d’IP/IS? (veuillez préciser l’âge en nombre d’années)
Q5	Q5. Please select the gender of the person with PID/SID.	1	Male	Q5	Q5. Veuillez sélectionner le sexe de la personne souffrant d’IP/IS.	1	Homme
		2	Female			2	Femme
		3	Prefer not to answer			3	Preferes ne pas repondre
Q6	Q6. What is the body weight of the person with PID/SID (please specify in kg)			Q6	Q6. Combien pèse la personne souffrant d’IP/IS? (veuillez indiquer le poids en kg)
Q7	Q7. What is the person's specific PID diagnosis? Please select only one.	1	Common Variable Immune Deficiency (CVID)	Q7	Q7. Quel diagnostic spécifique d’IP la personne a-t-elle reçu? Veuillez sélectionner une seule réponse.	1	Immunodéficience commune variable (ICV)
		2	Immunoglobulin Subclass Deficiency (IgG Sub)			2	Déficit en sous classe d’immunoglobuline (Sous classe d’IgG)
		3	Agammaglobulinemia: X-Linked and Autosomal Recessive (XLA)			3	Agammaglobulinémie : liée au chromosome X et autosomique récessive (LXA)
		4	Selective Immunoglobulin-A Deficiency (Select IgA)			4	Déficit sélectif en immunoglobuline A (Select IgA)
		5	Severe Combined Immune Deficiency (SCID)			5	Immunodéficience combinée sévère (ICS)
		6	Chronic Granulomatous Disease (CGD)			6	Granulomatose septique chronique (GSC)
		7	DiGeorge Syndrome (DGS)			7	Syndrome de Di George (SDG)
		8	Specific Antibody Deficiency			8	Déficit en anticorps spécifique
		9	Other__________________________			9	Autre__________________________
		10	Secondary Immunedeficiencies			10	Immunodéficiences secondaires
		11	I don’t know			11	Je ne sais pas
Q7_other	Q7_other. Other (please specify)			Q7_other	Q7_other. Autre (veuillez préciser)
Q8	Q8. In general, how would the person with PID/SID say their current health status is:	1	Very poor	Q8	Q8. De manière générale, comment la personne souffrant d’IP/IS décrit-elle son état de santé actuel?	1	Très mauvais
		2	Poor			2	Mauvais
		3	Fair			3	Assez bon
		4	Good			4	Bon
		5	Very good			5	Très bon
		6	Excellent			6	Excellent
Section B - IgG treatment				Section B – Traitement par IgG
Q9	Q9. Has the person with PIDs/SID ever been treated with immunoglobulin G (IgG) treatment (intravenous immunoglobulin (IVIg) or subcutaneous immunoglobulin (SCIg) or other IgG treatment)? If 'no', this is the end of the survey.	1	Yes	Q9	Q9. La personne souffrant d’IP/IS a-t-elle déjà reçu un traitement par immunoglobuline (IgG) (immunoglobuline sous forme intraveineuse (IgIV), immunoglobuline sous-cutanée (IgSC) ou un autre type de traitement par IgG)? Si la réponse est « Non », ce sondage est terminé.	1	Oui
		2	No			2	Non
Q10	Q10. Is the person currently being treated with IgG treatment (IVIg, SCIg or other IgG treatment)? If 'Yes' please skip to Q12	1	Yes	Q10	Q10. La personne reçoit-elle actuellement un traitement par immunoglobuline (IgG) (IgIV, IgSC ou un autre type de traitement par IgG)? Si la réponse est « Oui », veuillez passer à la question Q12.	1	Oui
		2	No			2	Non
Q11	Q11. Why is the person no longer being treated with IgG treatment (IVIg, SCIg or other IgG treatment)?	1	Treatment discontinued by physician due to disease improvement	Q11	Q11. Pourquoi la personne ne reçoit-elle plus de traitement par IgG (IgIV, IgSC ou un autre type de traitement par IgG)?	1	Le traitement a été arrêté par le médecin en raison d’une amélioration du malade
		2	Side effects			2	En raison des effets secondaires
		3	Lack of insurance coverage			3	En raison de l’absence de couverture médicale
		4	No longer needed			4	Le traitement n’était plus requis
		5	Not available			5	Le traitement n’était pas disponible
		6	Other__________________________			6	Autre__________________________
		7	I don't know/Not sure			7	Je ne sais pas/je n’en suis pas sûr(e)
Q11_other	Q11_other. Why is the person no longer being treated with IgG treatment (IVIg, SCIg or other IgG treatment)? Other (please specify)			Q11_other	Q11_other. Pourquoi la personne ne reçoit-elle plus de traitement par IgG (IgIV, IgSC ou un autre type de traitement par IgG)? Autre (veuillez préciser)
Q12	Q12. Does any part of the treatment regimen cause the person with PID/SID to miss work/school? If 'No', please skip to Q14	1	Yes	Q12	Q12. Est-ce qu’une partie du plan de traitement fait manquer des heures/jours de travail/d’école à la personne souffrant d’IP/IS? Si la réponse est « Non », veuillez passer à la question Q14.	1	Oui
		2	No			2	Non
Q13	Q13. If yes to Q12, how much time of work/school per month does the person with PID/SID typically miss?	1	Less than 1 hour	Q13	Q13. Si la réponse est « Oui » à la question Q12 : Combien d’heures/de jours de travail/d’école par mois la personne souffrant d’IP/IS manque-t-elle généralement?	1	Moins d’une heure
		2	Between 1-3 hours			2	1 à 3 heures
		3	Half a day to one full day			3	Entre une demi-journée et une journée entière
		4	1-2 days			4	1 à 2 jours
		5	More than 2 days			5	Plus de 2 jours
		6	Not sure			6	Je n’en suis pas sûr(e)
Q14	Q14. How long has the person with PID/SID been on their IgG treatment?	1	Less than 1 year	Q14	Q14. Depuis combien de temps la personne souffrant d’IP/IS reçoit-elle son traitement par IgG?	1	Moins d’un an
		2	1-2 years			2	1 à 2 ans
		3	2-3 years			3	2 à 3 ans
		4	4-6 years			4	4 à 6 ans
		5	6+ years			5	Plus de 6 ans
Q15	Q15. Is the person with PID/SID currently receiving IVIg or SCIg treatment? If 'IVIg', please skip to Q18	1	IVIg	Q15	Q15. La personne souffrant d’IP/IS reçoit-elle actuellement un traitement par IgIV ou IgSC? Si la réponse est « IgIV », veuillez passer à la question Q18.	1	IgIV
		2	SCIg			2	IgSC
		3	Other _______________			3	Autre _______________
Q15_other treatment	Q15_other treatment. Is the person with PID/SID currently receiving IVIg or SCIg treatment? Other (please specify) If 'Other', please please skip to Q18			Q15_other treatment	Q15_other treatment. La personne souffrant d’IP/IS reçoit-elle actuellement un traitement par IgIV ou IgSC? Autre (veuillez préciser) Si la réponse est « Autre », veuillez passer à la question Q18.
Q16	Q16. Select which SCIg product(s) the person with PID/SID has EVER used: Please select as many as apply.	1	Cutaquig	Q16	Q16. Veuillez sélectionner le(s) produit(s) d’IgSC que la personne souffrant d’IP/IS a DÉJÀ utilisé(s) : Veuillez sélectionner toutes les réponses pertinentes.	1	Cutaquig
		2	Cuvitru			2	Cuvitru
		3	Hizentra			3	Hizentra
		4	HyQvia			4	HyQvia
		5	Gammagard Liquid Subcutaneous			5	Gammagard Liquid en administration sous-cutanée
		6	Gamunex-C Subcutaneous			6	Gamunex-C en administration sous-cutanée
		7	Don't Know/Not Sure			7	Je ne sais pas/je n’en suis pas sûr(e)
Q17	Q17. Select which SCIg product the person with PID/SID CURRENTLY uses: Please select only one.	1	Cutaquig	Q17	Q17. Veuillez sélectionner le produit d’IgSC que la personne souffrant d’IP/IS utilise ACTUELLEMENT : Veuillez sélectionner une seule réponse.	1	Cutaquig
		2	Cuvitru			2	Cuvitru
		3	Hizentra			3	Hizentra
		4	HyQvia			4	HyQvia
		5	Gammagard Liquid Subcutaneous			5	Gammagard Liquid en administration sous-cutanée
		6	Gamunex-C Subcutaneous			6	Gamunex-C en administration sous-cutanée
		7	Don't Know/Not Sure			7	Je ne sais pas/je n’en suis pas sûr(e)
Q18	Q18. How many years has the person with PID/SID been on their current PID/SID IgG treatment? Please select only one.	1	Less than 1 year	Q18	Q18. Depuis combien d’années la personne souffrant d’IP/IS reçoit-elle son traitement actuel par IgG? Veuillez sélectionner une seule réponse.	1	Moins d’un an
		2	1 year			2	1 an
		3	2 years			3	2 ans
		4	3 years			4	3 ans
		5	4 years			5	4 ans
		6	5 years			6	5 ans
		7	6 years			7	6 ans
		8	7 years			8	7 ans
		9	8 years			9	8 ans
		10	9 years			10	9 ans
		11	10 years			11	10 ans
		12	11 years			12	11 ans
		13	12 years			13	12 ans
		14	13 years			14	13 ans
		15	14 years			15	14 ans
		16	15 years			16	15 ans
		17	16 years			17	16 ans
		18	17 years			18	17 ans
		19	18 years			19	18 ans
		20	19 years			20	19 ans
		21	20 years			21	20 ans
		22	More than 20 years			22	Plus de 20 ans
Q19	Q19. Which factor is MOST important to the person with PID/SID or their caregiver when choosing an IVIg, SCIg or other IgG treatment? Please select only one.	1	Time interval between dosing	Q19	Q19. Quel facteur est LE PLUS important pour la personne souffrant d’IP/IS ou son aidant(e) lors du choix d’un traitement par IgIV, IgSC ou d’un autre type de traitement par IgG? Veuillez sélectionner une seule réponse.	1	Intervalle entre les prises
		2	Steady-levels of treatment (IgG) in the person’s blood			2	Niveaux stables du traitement (IgG) dans le sang de la personne
		3	Less side effects			3	Moins d’effets secondaires
		4	Sufficient venous access			4	Accès veineux suffisant
		5	Having a nurse infuse for the person			5	Possibilité pour la personne de se faire perfuser/injecter le produit par un(e) infirmier(-ère)
		6	The person has the ability to self-infuse (does not require a nurse to infuse)			6	Possibilité pour la personne de se perfuser/s’injecter elle-même le produit (aucun besoin d’avoir recours à un(e) infirmier(-ère))
		7	Getting treatment in an infusion center where others are receiving infusions			7	Possibilité de recevoir le traitement dans un centre de perfusion où d’autres personnes se font perfuser
		8	Infusing at home, no travel required			8	Se faire perfuser à domicile, sans avoir à se déplacer
		9	Time taken for infusion			9	Durée de la perfusion
		10	Fear of inserting SCIg needle			10	Peur d’insérer l’aiguille sous la peau
		11	Doctor's influence/recommendation			11	Influence/recommandation du médecin
		12	Other (please specify)			12	Autre (veuillez préciser)
Q19_Other	Q19_Other. Other (please specify)			Q19_Other	Q19_Other. Autre (veuillez préciser)
Q20	Q20. Who was primarily responsible for choosing the IgG treatment (IVIg, SCIg or other IgG treatment) medication the person with PID/SID currently uses? Please select only one.	1	Prescriber	Q20	Q20. Qui a été principalement responsable du choix du médicament du traitement par IgG (IgIV, IgSC ou autre type de traitement par IgG) que la personne souffrant d’IP/IS utilise actuellement? Veuillez sélectionner une seule réponse.	1	La personne qui a prescrit le médicament
		2	Person with PID/SID or their caregiver			2	La personne souffrant d’IP/IS ou son aidant(e)
		3	Medical facility			3	L’établissement médical
		4	Insurance			4	La compagnie d’assurance
		5	Specialty pharmacy			5	Une pharmacie spécialisée
		6	Other _______________			6	Autre _______________
Q20_Other	Q20_Other.Who was primarily responsible for choosing the IgG treatment (IVIg, SCIg or other IgG treatment) medication the person with PID/SID currently uses? Other, please specify			Q20_Other	Q20_Other. Qui a été principalement responsable du choix du médicament du traitement par IgG (IgIV, IgSC ou autre type de traitement par IgG) que la personne souffrant d’IP/IS utilise actuellement? Autre, veuillez préciser
Q21	Q21. Has there been any change in preference for IVIg versus SCIg recently on the part of the person with PID/SID, on account of the COVID-19 global epidemic? If no jump to Q23	1	Yes	Q21	Q21. Y-a-t-il eu un changement de préférence entre IgIV et IgSC de la part de la personne souffrant d’IP/IS, suite à l‘épidémie globale de COVID-19?	1	Oui
		2	No			2	Non
		3	Don't know/Not sure			3	Je ne sais pas/je n’en suis pas sûr(e)
Q21_Yes	Q21_Yes: If yes, in what direction?	1	IVIg less preferred	Q21_Oui	Q21_Oui. Si oui, dans quelle direction?	1	Pas en faveur d’ IgIV
		2	IVIg more preferred			s	En faveur d’ IgIV
Q22	Q22. What is the PRIMARY reason for this change in preference?	1	Greater concern about infection risk during IVIg infusion visit	Q20_c	Q20_c. Quelle est la raison PRINCIPALE pour ce changement de préférence?	1	Inquiétude due au risque d’infection pendant la visite d’infusion d’IgIV
		2	Difficulties in scheduling regular infusions at infusion center			2	Difficultés a planifier les rendez-vous au centre d’infusion pour les infusions régulières
		3	Other			3	Autre _______________
Q22_Other	Q22_Other. Other (please specify)			Q22_Other	Q22_Other. Autre (veuillez préciser)
Q23	Q23: Did the person with PID/SID actually make their preferred switch in IgG mode of infusion due to the COVID-19 situation?	1	Yes	Q23	Q23. La personne souffrant d’IP/IS a-t-elle en effet changé de mode d’infusion d’IgG à cause de la situation avec le COVID-19?	1	Oui
		2	No			2	Non
Q23_No	Q23_No: : If no, did not being able to make the switch in infusion method have an impact on maintaining treatment?	1	Yes	Q23_Non	Q23_Non.Si non, le fait de ne pas avoir pu changer de méthode d’infusion a-t-il eu un effet sur la continuité du traitement?	1	Oui
		2	No			2	Non
Q24	Q24. Was the person with PID/SID on antibiotics immediately before starting their IgG treatment?	1	Yes	Q24	Q24. La personne souffrant d’IP/IS était-elle sous antibiotiques juste avant de commencer son traitement par IgG?	1	Oui
		2	No			2	Non
		3	Don't know/Not sure			3	Je ne sais pas/je n’en suis pas sûr(e)
Q25	Q25. Has the person with PID/SID been on antibiotics, since starting their IgG treatment?	1	Yes	Q25	Q25. La personne souffrant d’IP/IS a-t-elle été sous antibiotiques depuis qu’elle a commencé son traitement par IgG?	1	Oui
		2	No			2	Non
		3	Don't know/Not sure			3	Je ne sais pas/je n’en suis pas sûr(e)
Section C - Currently on IVIg (the next questions are for those currently on IVIg. If currently on SCIg, please skip to Section D)				Section C – Personnes actuellement sous IgIV (les questions suivantes sont destinées aux personnes actuellement sous IgIV. Si la personne est actuellement sous IgSC, veuillez passer à la Section D.)
Q26	Q26. For those currently on IVIg, on average, how often does the person with PID/SID get their IVIg treatment?	1	Weekly or more frequently	Q26	Q26. Pour les personnes actuellement sous IgIV : À quelle fréquence en moyenne la personne souffrant d’IP/IS reçoit-elle son traitement par IgIV?	1	Toutes les semaines ou plus souvent
		2	Every two weeks			2	Toutes les deux semaines
		3	Every three weeks			3	Toutes les trois semaines
		4	Every four weeks			4	Toutes les quatre semaines
		5	Every five weeks or more			5	Toutes les cinq semaines ou moins souvent
Q27	Q27. For those currently on IVIg, as of today, about how many weeks has it been since the person with PID/SID received their most recent infusion?	1	Less than two weeks	Q27	Q27. Pour les personnes actuellement sous IgIV : À ce jour, combien de semaines environ s’est-il écoulé depuis que la personne souffrant d’IP/IS a reçu sa dernière perfusion?	1	Moins de 2 semaines
		2	2-3 weeks			2	2 à 3 semaines
		3	3-4 weeks			3	3 à 4 semaines
		4	More than 4 weeks			4	Plus de 4 semaines
Q28	Q28. For those currently on IVIg, where does the person with PID/SID normally receive the infusion?	1	Hospital	Q28	Q28. Pour les personnes actuellement sous IgIV : Où la personne souffrant d’IP/IS se fait-elle normalement perfuser?	1	À l’hôpital
		2	Infusion center			2	Dans un centre de perfusion
		3	Home			3	À la maison
		4	Other			4	Autre
Q28_Other	Q28._Other. Please specify.			Q28_Other	Q28._Other. Veuillez préciser.
Q29	Q29. For those currently on IVIg, how long does it usually take for the person with PID/SID to travel back and forth to the infusion center? (please specify in hours [Round-trip])			Q29	Q29. Pour les personnes actuellement sous IgIV : Combien de temps cela prend-il généralement à la personne souffrant d’IP/IS pour se rendre au centre de perfusion et en revenir? (veuillez le préciser en heures [trajet aller-retour])
Q30	Q30. For those currently on IVIg, how long does the pre-infusion time (including check-in, waiting, and prep) usually take for the person with PID/SID? (please specify in hours)			Q30	Q30. Pour les personnes actuellement sous IgIV : Combien de temps la personne souffrant d’IP/IS doit-elle généralement patienter avant de se faire perfuser (cela comprend l’admission, l’attente et la préparation de la perfusion)? (veuillez le préciser en heures)
Q31	Q31. For those currently on IVIg, how long does the actual infusion treatment usually take for the person with PID/SID ? (please specify in hours)			Q31	Q31. Pour les personnes actuellement sous IgIV : Combien de temps le traitement par perfusion en lui-même dure-t-il généralement pour la personne souffrant d’IP/IS? (veuillez le préciser en heures)
Q32	Q32. For those currently on IVIg, how long does the post-infusion time (including clean-up, waiting to check out) usually take for the person with PID/SID? (please specify in hours)			Q32	Q32. Pour les personnes actuellement sous IgIV : Combien de temps la personne souffrant d’IP/IS doit-elle généralement patienter après la perfusion (cela comprend le nettoyage, l’attente pour l’autorisation de sortie)? (veuillez le préciser en heures)
Section D - Currently on SCIg (the next questions are for those currently on SCIg. If currently on IVIg, please skip to Section F)				Section D – Personnes actuellement sous IgSC (les questions suivantes sont destinées aux personnes actuellement sous IgSC. Si la personne est actuellement sous IgIV, veuillez passer à la Section F.)
Q33	Q33. For those currently on SCIg, what is the current method of SCIg administration for the person with PID/SID?	1	Pump with vials	Q33	Q33. Pour les personnes actuellement sous IgSC : Quelle est la méthode d’administration de l’IgSC actuellement utilisée pour la personne souffrant d’IP/IS?	1	Pompe avec flacons
		2	Pump with pre-filled syringe (PFS)			2	Pompe avec seringue préremplie (SPR)
		3	Push with vials			3	Pousse-seringue avec flacons
		4	Push with pre-filled syringe (PFS)			4	Pousse-seringue avec seringue préremplie (SPR)
		5	Pump with vial and pre-filled syringe (PFS)			5	Pompe avec flacons et seringues pré-remplies (SPR)
		6	Push with vial and pre-filled syringe (PFS)			6	Pousse avec flacons et seringues pré-remplies (SPR)
		7	Other			7	Autre
Q33_Other	Q30._Other. Please specify.			Q33_Other	Q33._Other. Veuillez préciser.
Q34	Q34. For those currently on SCIg, prior to SCIg treatment, did the person with PID/SID ever receive IVIg? If 'No', please skip to Q37.	1	Yes	Q34	Q34. Pour les personnes actuellement sous IgSC : Avant le traitement par IgSC, la personne souffrant d’IP/IS avait-elle déjà reçu un traitement par IgIV? Si la réponse est « Non », veuillez passer à la question Q37.	1	Oui
		2	No			2	Non
Q35	Q35. If 'Yes' to Q34; did the person with PID/SID switch directly from IVIg to their current method of SCIg administration (pump with vial, pump with PFS, push with vial, push with PFS, pump with vial and PFS, or push with vial and PFS)? If 'Yes', please skip to Q39	1	Yes	Q35	Q35. Si la réponse est « Oui » à la question Q34 : La personne souffrant d’IP/IS est-elle passée directement du traitement IgIV à sa méthode d’administration actuelle de l’IgSC (pompe avec flacon, pompe avec SPR, pousse-seringue avec flacon, pousse-seringue avec SPR, pompe avec flacon et seringues pré-remplies, ou pousse-seringue avec flacon et seringues-préremplies)? Si la réponse est « Oui », v…	1	Oui
		2	No			2	Non
Q36	Q36. If 'No' to Q35: What method of SCIg administration was the person with PID/SID previously receiving? Please skip to Q39.	1	Pump with vials	Q36	Q36. Si la réponse est « Non » à la question Q35 : Quelle méthode d’administration de l’IgSC la personne souffrant d’IP/IS utilisait-elle avant? Veuillez passer à la question Q39.	1	Pompe avec flacons
		2	Pump with pre-filled syringe (PFS)			2	Pompe avec seringues pré-remplies (SPR)
		3	Push with vials			3	Pousse-seringue avec flacons
		4	Push with pre-filled syringe (PFS)			4	Pousse-seringue avec seringues pré-remplies (SPR)
		5	Pump with vial and pre-filled syringe (PFS)			5	Pompe avec flacons et seringues pré-remplies (SPR)
		6	Push with vial and pre-filled syringe (PFS)			6	Pousse-seringue avec flacons et seringues pré-remplies (SPR)
		5	Other_________			5	Autre_________
Q36_Other	Q36_Other. Please specify.			Q36_Other	Q36_Other. Veuillez préciser.
Q37	Q37. If 'No' to Q34; did the person with PID/SID start their IgG treatment directly on their current method of SCIg administration (pump with vial, pump with PFS, push with vial, push with PFS, pump with vial and PFS, push with vial and PFS)? If 'Yes', please skip to Q39.	1	Yes	Q37	Q37. Si la réponse est « Non » à la question Q34 : La personne souffrant d’IP/IS a-t-elle commencé son traitement par IgG directement à utiliser sa méthode d’administration actuelle de l’IgSC (pompe avec flacon, pompe avec SPR, pousse-seringue avec flacon, pousse-seringue avec SPR, pompe avec flacon et SPR, ou pousse-seringue avec flacon et SPR)? Si la réponse est « Oui », veuillez passer à la qu…	1	Oui
		2	No			2	Non
Q38	Q38. If 'No' to Q37; what method of SCIg administration was the person with PID/SID previously receiving?	1	Pump with vials	Q38	Q38. Si la réponse est « Non » à la question Q37 : Quelle méthode d’administration de l’IgSC la personne souffrant d’IP/IS utilisait-elle avant?	1	Pompe avec flacons
		2	Pump with pre-filled syringe (PFS)			2	Pompe avec seringues pré-remplies (SPR)
		3	Push with vials			3	Pousse-seringue avec flacons
		4	Push with pre-filled syringe (PFS)			4	Pousse-seringue avec seringues pré-remplies (SPR)
		5	Pump with vial and pre-filled syringe (PFS)			5	Pompe avec flacons et seringues pré-remplies (SPR)
		6	Push with vial and pre-filled syringe (PFS)			6	Pousse-seringue avec flacons et seringues pré-remplies (SPR)
		7	Other_________			7	Autre_________
Q38_Other	Q38_Other. Please specify			Q38_Other	Q38_Other. Veuillez préciser.
Q39	Q39. For those currently on SCIg, on average, how often does the person with PID/SID infuse their current SCIg treatment?	1	Everyday	Q39	Q39. Pour les personnes actuellement sous IgSC : À quelle fréquence en moyenne la personne souffrant d’IP/IS reçoit-elle son traitement actuel par IgSC?	1	Tous les jours
		2	2 times per week			2	2 fois par semaine
		3	3 times per week			3	3 fois par semaine
		4	Weekly			4	1 fois par semaine
		5	Every 2 weeks			5	Toutes les 2 semaines
		6	Every 3 weeks			6	Toutes les 3 semaines
		7	Every 4 weeks			7	Toutes les 4 semaines
		8	Other_________			8	Autre_________
Q39_Other	Q39_other. For those currently on SCIg, on average, how often does the person with PID/SID infuse their current SCIg treatment? Other (please specify)			Q39_Other	Q39_other. Pour les personnes actuellement sous IgSCÀ quelle fréquence en moyenne la personne souffrant d’IP/IS reçoit-elle son traitement actuel par IgSC? Autre (veuillez préciser)
Q40	Q40. For those currently on SCIg, how many grams of SCIg per infusion does the person with PID/SID receive per week? Please specify in grams (g)			Q40	Q40. Pour les personnes actuellement sous IgSC : Combien de grammes d’IgSC par perfusion la personne souffrant d’IP/IS reçoit-elle par semaine? Veuillez l’indiquer en grammes (g).
Q41	Q41. For those currently on SCIg, how long does the preparation time before each infusion usually take for the person with PID/SID or their caregiver? (please specify in minutes)			Q41	Q41. Pour les personnes actuellement sous IgSC : Combien de temps le temps de préparation avant chaque perfusion dure-t-il généralement pour la personne souffrant d’IP/IS ou son aidant(e)? (veuillez le préciser en minutes)
Q42	Q42. For those currently on SCIg, how long does the actual infusion treatment usually take for the person with PID/SID? (please specify in minutes)			Q42	Q42. Pour les personnes actuellement sous IgSC : Combien de temps le traitement par perfusion en lui-même dure-t-il généralement pour la personne souffrant d’IP/IS? (veuillez le préciser en minutes)
Q43	Q43. For those currently on SCIg, how long does the post-infusion ‘clean-up’ time usually take for the person with PID/SID or their caregiver? (please specify in minutes)			Q43	Q43. Pour les personnes actuellement sous IgSC : Combien de temps le temps de « nettoyage » dure-t-il généralement pour la personne souffrant d’IP/IS ou son aidant(e) après l’administration de la perfusion? (veuillez le préciser en minutes)
Q44	Q44. For those currently on SCIg, how many times a month does the person with PID/SID or their caregiver have to travel to a hospital/pharmacy to pick up their SCIg (roundtrip)?	0		Q44	Q44. Pour les personnes actuellement sous IgSC : Combien de fois par mois la personne souffrant d’IP/IS ou son aidant(e) doit-elle/il se rendre dans un hôpital/une pharmacie pour aller chercher son IgSC (trajet aller-retour)?	0
		1				1
		2				2
		3				3
		4				4
		>4				>4
Q45	Q45. For those currently on SCIg, how much time does the person with PID/SID or the caregiver spend traveling to a hospital/pharmacy to pick up their SCIg each time (Roundtrip)? (please specify in minutes)			Q45	Q45. Pour les personnes actuellement sous IgSC : Combien de temps la personne souffrant d’IP/IS ou son aidant(e) passe-t-elle/il à se rendre dans un hôpital/une pharmacie pour chercher son IgSC à chaque fois (trajet aller-retour)? (veuillez le préciser en minutes)
Q46	Q46. How many infusion sites are typically used for the person with PID/SID if using a pump?	1	1	Q46	Q46. Combien de sites d’injection sont généralement utilisés pour la personne souffrant d’IP/IS si elle utilise une pompe?	1	1
		2	2 - 3			2	2 ou 3
		3	4 or more			3	4 ou plus
		4	N/A (using push)			4	S/O (elle utilise la méthode "push" ou sans pompe)
Q47	Q47. How many infusion sites are typically used for the person with PID/SID if using push?	1	1	Q47	Q47. Combien de sites d’injection sont généralement utilisés pour la personne souffrant d’IP/IS si elle utilise un pousse-seringue?	1	1
		2	2 - 3			2	2 ou 3
		3	4 or more			3	4 ou plus
		4	N/A (using pump)			4	S/O (elle utilise une pompe)
Q48	Q48. For those adminstering using a pump, which pump is the person with PID/SID currently using?	1	Freedom Edge (Koru)	Q48	Q48. Pour les personnes s’administrant le traitement à l’aide d’une pompe : Quelle pompe la personne souffrant d’IP/IS utilise-t-elle actuellement?	1	Freedom Edge (Koru)
		2	Freedom 60 (Koru)			2	Freedom 60 (Koru)
		3	Crono Pump			3	Pompe Crono
		4	SCIg 60 Syringe Pump (EMED)			4	Pompe à seringue SCIg60 (EMED)
		5	Other_________________________			5	Autre_________________________
		6	Don't know/Not sure			6	Je ne sais pas/je n’en suis pas sûr(e)
		7	N/A (using push)			7	S/O (elle utilise un pousse-seringue)
Q48_Other	Q48_Other. Please specify.			Q48_Other	Q48_Other. Autre. Veuillez préciser.
Q49	Q49. For those adminstering using a pump and using PFS, is a tip-to-tip transfer of SCIg to a syringe compatible with your pump required?	1	Yes	Q49	Q49. Pour les personnes s’administrant le traitement à l’aide d’une pompe et d’une SPR : Un transfert d’embout à embout de l’IgSC vers une seringue compatible avec votre pompe est-il requis?	1	Oui
		2	No			2	Non
		3	Don't know/Not sure			3	Je ne sais pas/je n’en suis pas sûr(e)
		4	N/A (using push)			4	S/O (j’utilise un pousse-seringue)
Section E - SCIg training experience				Section E – Expérience relative à la formation à l’administration du traitement par IgSC
Q50	Q50. How easy or difficult was it for the person with PID/SID or their caregiver to learn how to infuse SCIg by their current administration method?	1	Very difficult	Q50	Q50. Dans quelle mesure a-t-il été facile ou difficile pour la personne souffrant d’IP/IS d’apprendre comment s’injecter l’IgSC par le biais de sa méthode d’administration actuelle?	1	Très difficile
		2	Somewhat difficult			2	Assez difficile
		3	Neither difficult nor easy			3	Ni facile, ni difficile
		4	Somewhat easy			4	Assez facile
		5	Very easy			5	Très facile
Q51	Q51. If the current method of SCIg administration is different from the original SCIg administration method, how difficult or easy was it for the person with PID/SID or their caregiver to learn how to administer the original SCIg administration method?	1	Very difficult	Q51	Q51. Si la méthode d’administration actuelle de l’IgSC est différente de la méthode d’administration originale de l’IgSC : Dans quelle mesure a-t-il été facile ou difficile pour la personne souffrant d’IP/IS ou son aidant(e) d’apprendre comment administrer la méthode d’administration originale de l’IgSC?	1	Très difficile
		2	Somewhat difficult			2	Assez difficile
		3	Neither difficult nor easy			3	Ni facile, ni difficile
		4	Somewhat easy			4	Assez facile
		5	Very easy			5	Très facile
Q52	Q52. How many training sessions in total did the person with PID/SID or their caregiver receive to learn their current method of SCIg administration?	1	1	Q52	Q52. Combien de séances de formation au total la personne souffrant d’IP/IS ou son aidant(e) a-t-elle/il reçues pour apprendre à utiliser sa méthode d’administration actuelle de l’IgSC?	1	1
		2	2			2	2
		3	3			3	3
		4	4			4	4
		5	5			5	5
		6	>5			6	Plus de 5
Q53	Q53. If applicable, how many training sessions in total did the person with PID/SID or their caregiver receive to learn the original SCIg administration method?	1	1	Q53	Q53. Le cas échéant, combien de séances de formation au total la personne souffrant d’IP/IS ou son aidant(e) a-t-elle/il reçues pour apprendre à utiliser la méthode d’administration originale de l’IgSC?	1	1
		2	2			2	2
		3	3			3	3
		4	4			4	4
		5	5			5	5
		6	>5			6	Plus de 5
Q54	Q54. Where was the training conducted for the current method of SCIg administration?	1	Hospital	Q54	Q54. Où la formation relative à la méthode d’administration actuelle de l’IgSC s’est-elle déroulée?	1	À l’hôpital
		2	Doctor’s office			2	Au cabinet du médecin
		3	Home			3	À domicile
		4	Infusion Center/Suite			4	Dans un centre/une salle de perfusion
		5	Other ______________			5	Autre ______________
Q54_Other	Q54_Other. Other (please specify)			Q54_Other	Q54_Other. Autre (veuillez préciser)
Q55	Q55. If the current method of SCIg administration is different from the original method of SCIg administration; where was training conducted for the original method of SCIg administration?	1	Hospital	Q55	Q55. Si la méthode d’administration actuelle de l’IgSC est différente de la méthode d’administration originale de l’IgSC : Où la formation relative à la méthode d’administration originale de l’IgSC s’est-elle déroulée?	1	À l’hôpital
		2	Doctor’s office			2	Au cabinet du médecin
		3	Home			3	À domicile
		4	Infusion Center/Suite			4	Dans un centre/une salle de perfusion
		5	N/A			5	S/O
		6	Other ______________			6	Autre ______________
Q55_Other	Q55_Other. Other (please specify)			Q55_Other	Q55_Other. Autre (veuillez préciser)
Q56	Q56. Who conducted the training for current method of SCIG administration?	1	Doctor’s office staff	Q56	Q56. Qui a effectuer la formation relative à la méthode d’administration actuelle de l’IgSC?	1	Le personnel du cabinet du médecin
		2	Home health / Specialty pharmacy staff			2	Le personnel de soins à domicile/de la pharmacie spécialisée
		3	Nurse at hospital			3	Un(e) infirmier(-ère) à l’hôpital
		4	Patient support program: Hizentra CARE Nurse at home			4	Programme de soutien aux patients : Infirmier(-ère) Hizentra CARE à domicile
		5	Patient support program: One PATH Nurse at home			5	Programme de soutien aux patients : Infirmier(-ère) One PATH à domicile
		6	Patient support program: ProCare			6	Programme de soutien aux patients: ProCare
		7	No training was provided			7	Aucune formation n’a été dispensée
		8	Other______________			8	Autre______________
Q56_Other	Q56_Other. Other (please specify)			Q56_Other	Q56_Other. Autre (veuillez préciser)
Q57	Q57. If the current method of SCIg administration is different from the original method of SCIg administration; who conducted the training for the original method of SCIg administration?	1	Doctor’s office staff	Q57	Q57. Si la méthode d’administration actuelle de l’IgSC est différente de la méthode d’administration originale de l’IgSC : Qui a dispensé la formation relative à la méthode d’administration originale de l’IgSC?	1	Le personnel du cabinet du médecin
		2	Home health / Specialty pharmacy staff			2	Le personnel de soins à domicile/de la pharmacie spécialisée
		3	Nurse at hospital			3	Un(e) infirmier(-ère) à l’hôpital
		4	Patient support program: Hizentra CARE Nurse at home			4	Programme de soutien aux patients : Infirmier(-ère) Hizentra CARE à domicile
		5	Patient support program: One PATH Nurse at home			5	Programme de soutien aux patients : Infirmier(-ère) One PATH à domicile
		6	Patient support program: ProCare			6	Programme de soutien aux patients: ProCare
		7	No training was provided			7	Aucune formation n’a été dispensée
		8	Other______________			8	Autre______________
Q57_Other	Q57_Other. Other (please specify)			Q57_Other	Q57_Other. Autre (veuillez préciser)
Q58	Q58. How knowledgeable was the trainer about the SCIg product during the training sessions?	1	Not knowledgeable at all - very naive	Q58	Q58. Dans quelle mesure le/la formateur(-trice) connaissait-il/elle bien le produit d’IgSC au cours des séances de formation?	1	Pas bien du tout – très naïf(-ve)
		2	Somewhat naive			2	Assez naïf(-ve)
		3	Neither knowledgeable nor naive			3	Ni bien, ni naïf(-ve)
		4	Somewhat knowledgeable			4	Assez bien
		5	Very knowledgeable			5	Très bien
Q59	Q59. How competent was the trainer in teaching the SCIg administration process?	1	Not competent at all - very incompetent	Q59	Q59. Dans quelle mesure le/la formateur(-trice) était-il/elle compétent(e) pour enseigner le processus d’administration de l’IgSC?	1	Pas compétent(e) du tout – très incompétent(e)
		2	Somewhat incompetent			2	Assez incompétent(e)
		3	Neither competent nor incompetent			3	Ni compétent(e), ni incompétent(e)
		4	Somewhat competent			4	Assez compétent(e)
		5	Very competent			5	Très compétent(e)
Q60	Q60. How confident did the person with PID/SID or their caregiver feel about self-administering the medication after the person’s training?	1	Not confident at all - very uncertain	Q60	Q60. Dans quelle mesure la personne souffrant d’IP/IS s’est-elle sentie confiante de s’administrer le médicament (ou son aidant(e) de le lui administrer) après la formation?	1	Pas confiante du tout – très incertaine
		2	Somewhat uncertain			2	Assez incertaine
		3	Neither confident nor uncertain			3	Ni confiante, ni incertaine
		4	Somewhat confident			4	Assez confiante
		5	Very confident			5	Très confiante
Q61	Q61. Was the person with PID/SID or their caregiver satisfied with the quality of SCIg administration training after the sessions were over?	1	Not satisfied at all - very dissatisfied	Q61	Q61. Dans quelle mesure la personne souffrant d’IP/IS ou son aidant(e) a-t-elle/il été satisfait(e) de la qualité de la formation relative à l’administration de l’IgSC une fois la formation terminée?	1	Pas du tout satisfait(e) – très insatisfait(e)
		2	Somewhat dissatisfied			2	Assez insatisfait(e)
		3	Neither satisfied nor dissatisfied			3	Ni satisfait(e), ni insatisfait(e)
		4	Somewhat satisfied			4	Assez satisfait(e)
		5	Very satisfied			5	Très satisfait(e)
Q62	Q62. Were there any barriers to the number of training sessions due to the patient support program or hospital nurse?	1	Yes	Q62	Q62. Y a-t-il eu des obstacles au nombre de séances de formation en raison du programme de soutien aux patients ou du personnel infirmier de l’hôpital?	1	Oui
		2	No			2	Non
		3	Don't Know/Not Sure			3	Je ne sais pas/je n’en suis pas sûr(e)
Q63	Q63. On average, how long did each training session last for the person with PID/SID or their caregiver, for their current method of SCIg administration? (please specify in hours)			Q63	Q63. Combien de temps en moyenne chaque séance de formation relative à la méthode d’administration actuelle de l’IgSC de la personne souffrant d’IP/IS a-t-elle duré pour cette personne ou son aidant(e)? (veuillez le préciser en heures)
Q64	Q64. If applicable, on average, how long did each training session last for the person with PID/SID or their caregiver, for their original method of SCIg administration? (please specify in hours)			Q64	Q64. Le cas échéant, combien de temps en moyenne chaque séance de formation relative à la méthode d’administration originale de l’IgSC de la personne souffrant d’IP/IS a-t-elle duré pour cette personne ou son aidant(e)? (veuillez le préciser en heures)
Q65	Q65. What was the person with PID/SID or their caregiver most concerned about during training for their current method of SCIg administration? Please select first/biggest concern - please select only one	1	Drawing drug from vial into syringe	Q65	Q65. Qu’est-ce qui préoccupait le plus la personne souffrant d’IP/IS ou son aidant(e) pendant la formation relative à sa méthode d’administration actuelle de l’IgSC? Veuillez sélectionner sa préoccupation première/majeure. Veuillez sélectionner une seule réponse.	1	Prélever le médicament du flacon avec la seringue
		2	Replacing the transfer needle/spike on syringe with the tubing			2	Remplacer l’aiguille de transfert/l’embout de la seringue par la tubulure
		3	Applying the needles to the tubing for administration			3	Fixer les aiguilles à la tubulure pour l’administration
		4	Inserting the needle into the skin			4	Insérer l’aiguille dans la peau
		5	Priming the tubing so that it stopped short of the needle			5	Amorcer la tubulure afin qu’elle s’arrête avant l’aiguille
		6	Attaching syringe to the pump			6	Attacher la seringue à la pompe
		7	Operating the pump			7	Opérer la pompe
		8	Tip-to-tip syringe transfer to accommodate pump size			8	Effectuer le transfert de seringue d’embout à embout pour s’adapter à la taille de la pompe
		9	The person had no concerns			9	La personne (ou son aidant(e)) n’avait aucune préoccupation
Q65_1	Q65_1. What was the person with PID/SID or their caregiver also concerned about during training for their current method of SCIg administration? Please select your second and third biggest concerns - please select only two.	1	Drawing drug from vial into syringe	Q65_1	Q65_1. Qu’est-ce qui préoccupait également la personne souffrant d’IP/IS ou son aidant(e) pendant la formation relative à sa méthode d’administration actuelle de l’IgSC? Veuillez sélectionner sa deuxième et troisième préoccupations majeures. Veuillez ne sélectionner que deux réponses.	1	Prélever le médicament du flacon avec la seringue
		2	Replacing the transfer needle/spike on syringe with the tubing			2	Remplacer l’aiguille de transfert/l’embout de la seringue par la tubulure
		3	Applying the needles to the tubing for administration			3	Fixer les aiguilles à la tubulure pour l’administration
		4	Inserting the needle into the skin			4	Insérer l’aiguille dans la peau
		5	Priming the tubing so that it stopped short of the needle			5	Amorcer la tubulure afin qu’elle s’arrête avant l’aiguille
		6	Attaching syringe to the pump			6	Attacher la seringue à la pompe
		7	Operating the pump			7	Opérer la pompe
		8	Tip-to-tip syringe transfer to accommodate pump size			8	Effectuer le transfert de seringue d’embout à embout pour s’adapter à la taille de la pompe
		9	The person had no concerns			9	La personne (ou son aidant(e)) n’avait aucune préoccupation
Q66	Q66. If applicable, what was the person with PID/SID or their caregiver most concerned about during training for the original method of SCIg administration? Please select first/biggest concern - please select only one	1	Drawing drug from vial into syringe	Q66	Q66. Le cas échéant, qu’est-ce qui préoccupait le plus la personne souffrant d’IP/IS ou son aidant(e) pendant la formation relative à la méthode d’administration originale de l’IgSC? Veuillez sélectionner sa préoccupation première/majeure. Veuillez sélectionner une seule réponse.	1	Prélever le médicament du flacon avec la seringue
		2	Replacing the transfer needle/spike on syringe with the tubing			2	Remplacer l’aiguille de transfert/l’embout de la seringue par la tubulure
		3	Applying the needles to the tubing for administration			3	Fixer les aiguilles à la tubulure pour l’administration
		4	Inserting the needle into the skin			4	Insérer l’aiguille dans la peau
		5	Priming the tubing so that it stopped short of the needle			5	Amorcer la tubulure afin qu’elle s’arrête avant l’aiguille
		6	Attaching syringe to the pump			6	Attacher la seringue à la pompe
		7	Operating the pump			7	Opérer la pompe
		8	Tip-to-tip syringe transfer to accommodate pump size			8	Effectuer le transfert de seringue d’embout à embout pour s’adapter à la taille de la pompe
		9	The person had no concerns			9	La personne (ou son aidant(e)) n’avait aucune préoccupation
Q66_1	Q66_1. If applicable, what was the person with PID/SID or their caregiver also concerned about during training for their original method of SCIg administration? Please select your second and third biggest concerns - please select only two.	1	Drawing drug from vial into syringe	Q66_1	Q66_1. Le cas échéant, qu’est-ce qui préoccupait également la personne souffrant d’IP/IS ou son aidant(e) pendant la formation relative à la méthode d’administration originale de l’IgSC? Veuillez sélectionner sa deuxième et troisième préoccupations majeures. Veuillez ne sélectionner que deux réponses.	1	Prélever le médicament du flacon avec la seringue
		2	Replacing the transfer needle/spike on syringe with the tubing			2	Remplacer l’aiguille de transfert/l’embout de la seringue par la tubulure
		3	Applying the needles to the tubing for administration			3	Fixer les aiguilles à la tubulure pour l’administration
		4	Inserting the needle into the skin			4	Insérer l’aiguille dans la peau
		5	Priming the tubing so that it stopped short of the needle			5	Amorcer la tubulure afin qu’elle s’arrête avant l’aiguille
		6	Attaching syringe to the pump			6	Attacher la seringue à la pompe
		7	Operating the pump			7	Opérer la pompe
		8	The person had no concerns			8	La personne (ou son aidant(e)) n’avait aucune préoccupation
Q67	Q67. Which factors does the person with PID/SID or their caregiver take into consideration when choosing a treatment? Select the TOP THREE factors taken into consideration.	1	Doctor recommendation	Q67	Q67. Quels facteurs la personne souffrant d’IP/IS ou son aidant(e) prend-elle/il en considération lors du choix d’un traitement? Veuillez sélectionner les TROIS facteurs LES PLUS IMPORTANTS qui sont pris en considération.	1	La recommandation du médecin
		2	Out of pocket cost			2	Le coût à la charge du patient
		3	Number of years the product has been available for use			3	Le nombre d’années que le produit est disponible à l’utilisation
		4	How safe the product is			4	Le degré d’innocuité du produit
		5	Number of people who have used the product/trusted brand			5	Le nombre de personnes qui ont utilisé le produit/le fait que ce soit une marque de confiance
		6	Support programs available by maker of treatment			6	Le fait que des programmes de soutien soient proposés par le fabricant du traitement
		7	Multiple vial or PFS sizes to accommodate your needs			7	La disponibilité de plusieurs tailles de flacons ou de SPR pour répondre à vos besoins
		8	Side effects			8	Les effets secondaires
		9	Insurance will cover treatment			9	Le fait que l’assurance prendra en charge le coût du traitement
		10	Ease of self-administration			10	La facilité de l’auto-administration
		11	Availability of PFS			11	La disponibilité de SPR
		12	Time it takes to adminster			12	Le temps d’administration du médicament
		13	Other______________			13	Autre______________
Q67_Other	67_Other. Which factors does the person with PID/SID or their caregiver take into consideration when choosing a treatment? Other (please specify)			Q67_Other	67_Other. Quels facteurs la personne souffrant d’IP/IS ou son aidant(e) prend-elle/il en considération lors du choix d’un traitement? Autre (veuillez préciser)
Section F - switching from IVIg to SCIg (if applicable). If the person with PID/SID has never switched from IVIg to SCIg, please skip to Section I				Section F – Passage d’un traitement par IgIV à un traitement par IgSC (le cas échéant). Si la personne souffrant d’IP/IS n’est jamais passée d’un traitement par IgIV à un traitement par IgSC, veuillez passer à la Section I.
Q68	Q68. Who was responsible for initiating discussion of the switch from IVIg to SCIg?	1	Prescriber	Q68	Q68. Qui a commencé à parler du passage d’un traitement par IgIV à un traitement par IgSC?	1	La personne qui a prescrit le médicament
		2	Person with PID/SID or their caregiver			2	La personne souffrant d’IP/IS ou son aidant(e)
		3	Nurse			3	L’infirmier(-ère)
		4	Blood bank			4	La banque de sang
		5	Insurance			5	La compagnie d’assurance
		6	Don’t Know/Not Sure			6	Je ne sais pas/je n’en suis pas sûr(e)
Q69	Q69. What were the reasons the person with PID/SID had for switching from IVIg to SCIg? Please select the TOP THREE reasons.	1	Infusion schedule convenience	Q69	Q69. Pour quelles raisons la personne souffrant d’IP/IS est-elle passée d’un traitement par IgIV à un traitement par IgSC? Veuillez sélectionner les TROIS raisons PRINCIPALES.	1	En raison de la commodité du calendrier de perfusions
		2	Prescriber recommendation			2	Sur la recommandation de la personne qui a prescrit le traitement)
		3	Nurse recommendation			3	Sur la recommandation de l’infirmier(-ère)
		4	Side effects (Reaction) to IVIg			4	(Réaction aux) Effets secondaires du traitement par IgIV
		5	Veinous access was difficult to find			5	L'accès veineux était difficile à trouver
		6	Person with PID/SID is an infant/child and the IVIg treatment was difficult/traumatic for them			6	La personne souffrant d’IP/IS est un nourrisson/enfant et le traitement par IgIV était difficile/traumatisant pour elle
		7	Have significant travel to clinic for IVIg treatment, work/travel, other			7	Le trajet pour se rendre à la clinique afin de recevoir le traitement par IgIV est très long, travail/trajet, autre
		8	The IVIg treatment didn’t work as wanted			8	Le traitement ne fonctionnait pas comme désiré
		9	Maintain IgG level			9	Afin de maintenir le niveau d’IgG
		10	Other______________			10	Autre______________
Q69_Other	Q69_Other. Other (please specify)			Q69_Other	Q69_Other. Autre (veuillez préciser)
Q70	Q70. How did switching from IVIg to SCIg impact the person with PID/SID’s overall quality of life (current health status)?	1	Substantially worsened quality of life	Q70	Q70. Dans quelle mesure le passage d’un traitement par IgIV à un traitement par IgSC a-t-il affecté la qualité de vie globale (état de santé actuel) de la personne souffrant d’IP/IS?	1	Sa qualité de vie a considérablement empiré
		2	Worsened quality of life			2	Sa qualité de vie a empiré
		3	Quality of life remained the same			3	Sa qualité de vie est restée la même
		4	Improved quality of life			4	Sa qualité de vie s’est améliorée
		5	Substantially improved quality of life			5	Sa qualité de vie s’est considérablement améliorée
Q70a	Q70a. How did switching from IVIg to SCIg impact the person with PID/SID’s physical health?	1	Substantially worsened physical health	Q70a	Q70a. Dans quelle mesure le passage d’un traitement par IgIV à un traitement par IgSC a-t-il affecté la santé physique de la personne souffrant d’IP/IS?	1	Sante physique a considérablement empiré
		2	Worsened physical health			2	Sante physique vie a empiré
		3	Physical health remained the same			3	Sante physique vie est restée la même
		4	Improved physical health			4	Sante physique vie s’est améliorée
		5	Substantially improved physical health			5	Sante physique vie s’est considérablement améliorée
Q70b	Q70b. How did switching from IVIg to SCIg impact the person with PID/SID’s mental health?	1	Substantially worsened mental health	Q70b	Q70b. Dans quelle mesure le passage d’un traitement par IgIV à un traitement par IgSC a-t-il affecté la santé mentale de la personne souffrant d’IP/IS?	1	Sante mentale a considérablement empiré
		2	Worsened mental health			2	Sante mentale vie a empiré
		3	Mental health remained the same			3	Sante mentale vie est restée la même
		4	Improved mental health			4	Sante mentale vie s’est améliorée
		5	Substantially improved mental health			5	Sante mentale vie s’est considérablement améliorée
Q71	Q71. How did switching from IVIg to SCIg impact the person with PID/SID’s satisfaction with their treatment?	1	Substantially worsened treatment satisfaction	Q71	Q71. Dans quelle mesure le passage d’un traitement par IgIV à un traitement par IgSC a-t-il affecté la satisfaction de la personne souffrant d’IP/IS vis-à-vis de son traitement?	1	Sa satisfaction vis-à-vis du traitement a considérablement empiré
		2	Worsened treatment satisfaction			2	Sa satisfaction vis-à-vis du traitement a empiré
		3	Treatment satisfaction remained the same			3	Sa satisfaction vis-à-vis du traitement est restée la même
		4	Improved treatment satisfaction			4	Sa satisfaction vis-à-vis du traitement s’est améliorée
		5	Substantially improved treatment satisfaction			5	Sa satisfaction vis-à-vis du traitement s’est considérablement améliorée
Q72	Q72. How did switching from IVIg to SCIg impact the person with PID/SID’s productivity (including time lost) at usual activities (work, school, home or other)?	1	Substantially worsened productivity at usual activities	Q72	Q72. Dans quelle mesure le passage d’un traitement par IgIV à un traitement par IgSC a-t-il affecté la productivité de la personne souffrant d’IP/IS (y compris le temps perdu) pour effectuer ses activités habituelles (au travail, à l’école, à la maison ou autre)?	1	Sa productivité pour effectuer ses activités habituelles a considérablement empiré
		2	Worsened productivity at usual activities			2	Sa productivité pour effectuer ses activités habituelles a empiré
		3	Productivity at usual activities remained the same			3	Sa productivité pour effectuer ses activités habituelles est restée la même
		4	Improved productivity at usual activities			4	Sa productivité pour effectuer ses activités habituelles s’est améliorée
		5	Substantially improved productivity at usual activities			5	Sa productivité pour effectuer ses activités habituelles s’est considérablement améliorée
Q73	Q73. How did switching from IVIg to SCIg impact the person with PID/SID’s compliance to prescribed frequency and dose of therapy?	1	Substantially worsened compliance to prescribed frequency and dose of therapy	Q73	Q73. Dans quelle mesure le passage d’un traitement par IgIV à un traitement par IgSC a-t-il affecté l’adhérence de la personne souffrant d’IP/IS à la fréquence d’administration et à la dose du traitement indiqués sur la notice du médicament?	1	Son adhérence à la fréquence d’administration et à la dose du traitement indiqués sur la notice du médicament a considérablement empiré
		2	Worsened compliance to prescribed frequency and dose of therapy			2	Son adhérence à la fréquence d’administration et à la dose du traitement indiqués sur la notice du médicament a empiré
		3	Compliance to prescribed frequency and dose of therapy remained the same			3	Son adhérence à la fréquence d’administration et à la dose du traitement indiqués sur la notice du médicament est restée la même
		4	Improved compliance to prescribed frequency and dose of therapy			4	Son adhérence à la fréquence d’administration et à la dose du traitement indiqués sur la notice du médicament s’est améliorée
		5	Substantially improved compliance to prescribed frequency and dose of therapy			5	Son adhérence à la fréquence d’administration et à la dose du traitement indiqués sur la notice du médicament s’est considérablement améliorée
Section G - switching back to IVIg from SCIg (if applicable). If the person with PID/SID has never switched back to IVIg from SCIg, please skip to Section H if it applies (switched to another SCIG) and if section H also does not apply, then switch to section I				Section G – Retour à un traitement par IgIV après le passage à un traitement par IgSC (le cas échéant). Si la personne souffrant d’IP/IS n’est jamais repassée à un traitement par IgIV après être passée à un traitement par IgSC, veuillez passer à la Section H, le cas échéant (passage à un autre traitement par IgSC), et si la Section H ne s’applique pas non plus, veuillez alors passer à la Section …
Q74	Q74. Who was responsible for initiating discussion of the switch back to IVIg from SCIg?	1	Prescriber	Q74	Q74. Qui a commencé à parler du retour à un traitement par IgIV suite au passage à un traitement par IgSC?	1	La personne qui a prescrit le médicament
		2	Person with PID/SID or their caregiver			2	La personne souffrant d’IP/IS ou son aidant(e)
		3	Nurse			3	L’infirmier(-ère)
		4	Blood Bank			4	La banque de sang
		5	Insurance			5	La compagnie d’assurance
		6	Don’t Know/Not Sure			6	Je ne sais pas/je n’en suis pas sûr(e)
Q75	Q75. What were the reasons the person with PID/SID had for switching from SCIg to IVIg? Please select the TOP THREE reasons	1	Side effects	Q75	Q75. Pour quelles raisons la personne souffrant d’IP/IS est-elle passée d’un traitement par IgSC à un traitement par IgIV? Veuillez sélectionner les TROIS raisons PRINCIPALES.	1	En raison des effets secondaires
		2	Dosing was too frequent			2	La posologie était trop fréquente
		3	Administration was too difficult			3	L’administration était trop difficile
		4	Reminds person with PID/SID or their caregiver of disease			4	Cela rappelait à la personne souffrant d’IP/IS qu’elle était malade, ou à son aidant(e) que la personne était malade
		5	Too long to infuse			5	Le temps d’administration était trop long
		6	Problems with pump			6	En raison de problèmes avec la pompe
		7	Insurance issues			7	En raison de problèmes d’assurance
		8	Doctor recommendation			8	Sur la recommandation du médecin
		9	Nurse recommendation			9	Sur la recommandation de l’infirmier(-ère)
		10	Treatment didn’t work as desired			10	Le traitement ne fonctionnait pas comme désiré
		11	Other______________			11	Autre______________
Q75_Other	Q75_Other. Other (please specify)			Q75_Other	Q75_Other. Autre (veuillez préciser)
Q76	Q76. How did switching from SCIg to IVIg impact the person with PID/SID’s overall quality of life (current health status)?	1	Substantially worsened quality of life	Q76	Q76. Dans quelle mesure le passage d’un traitement par IgSC à un traitement par IgIV a-t-il affecté la qualité de vie globale (état de santé actuel) de la personne souffrant d’IP/IS?	1	Sa qualité de vie a considérablement empiré
		2	Worsened quality of life			2	Sa qualité de vie a empiré
		3	Quality of life remained the same			3	Sa qualité de vie est restée la même
		4	Improved quality of life			4	Sa qualité de vie s’est améliorée
		5	Substantially improved quality of life			5	Sa qualité de vie s’est considérablement améliorée
Q76a	Q76a. How did switching from SCIg to IVIg impact the person with PID/SID’s physical health?	1	Substantially worsened physical health	Q76a	Q76a. Dans quelle mesure le passage d’un traitement par IgSC à un traitement par IgIV a-t-il affecté la santé physique de la personne souffrant d’IP/IS?	1	Sante physique a considérablement empiré
		2	Worsened physical health			2	Sante physique vie a empiré
		3	Physical health remained the same			3	Sante physique vie est restée la même
		4	Improved physical health			4	Sante physique vie s’est améliorée
		5	Substantially improved physical health			5	Sante physique vie s’est considérablement améliorée
Q76b	Q76b. How did switching from SCIg to IVIg impact the person with PID/SID’s mental health?	1	Substantially worsened mental health	Q76b	Q76b. Dans quelle mesure le passage d’un traitement par IgSC à un traitement par IgIV a-t-il affecté la santé mentale de la personne souffrant d’IP/IS?	1	Sante mentale a considérablement empiré
		2	Worsened mental health			2	Sante mentale vie a empiré
		3	Mental health remained the same			3	Sante mentale vie est restée la même
		4	Improved mental health			4	Sante mentale vie s’est améliorée
		5	Substantially improved mental health			5	Sante mentale vie s’est considérablement améliorée
Q77	Q77. How did switching from SCIg to IVIg impact the person with PID/SID’s satisfaction with treatment?	1	Substantially worsened treatment satisfaction	Q77	Q77. Dans quelle mesure le passage d’un traitement par IgSC à un traitement par IgIV a-t-il affecté la satisfaction de la personne souffrant d’IP/IS vis-à-vis de son traitement?	1	Sa satisfaction vis-à-vis du traitement a considérablement empiré
		2	Worsened treatment satisfaction			2	Sa satisfaction vis-à-vis du traitement a empiré
		3	Treatment satisfaction remained the same			3	Sa satisfaction vis-à-vis du traitement est restée la même
		4	Improved treatment satisfaction			4	Sa satisfaction vis-à-vis du traitement s’est améliorée
		5	Substantially improved treatment satisfaction			5	Sa satisfaction vis-à-vis du traitement s’est considérablement améliorée
Q78	Q78. How did switching from SCIg to IVIg impact the person with PID/SID’s productivity (including time lost) at usual activities (work, school, home or other)?	1	Substantially worsened productivity at usual activities	Q78	Q78. Dans quelle mesure le passage d’un traitement par IgSC à un traitement par IgIV a-t-il affecté la productivité de la personne souffrant d’IP/IS (y compris le temps perdu) pour effectuer ses activités habituelles (au travail, à l’école, à la maison ou autre)?	1	Sa productivité pour effectuer ses activités habituelles a considérablement empiré
		2	Worsened productivity at usual activities			2	Sa productivité pour effectuer ses activités habituelles a empiré
		3	Productivity at usual activities remained the same			3	Sa productivité pour effectuer ses activités habituelles est restée la même
		4	Improved productivity at usual activities			4	Sa productivité pour effectuer ses activités habituelles s’est améliorée
		5	Substantially improved productivity at usual activities			5	Sa productivité pour effectuer ses activités habituelles s’est considérablement améliorée
Q79	Q79. How did switching from SCIg to IVIg impact the person with PID/SID’s compliance to prescribed frequency and dose of therapy?	1	Substantially worsened compliance to prescribed frequency and dose of therapy	Q79	Q79. Dans quelle mesure le passage d’un traitement par IgSC à un traitement par IgIV a-t-il affecté l’adhérence de la personne souffrant d’IP/IS à la fréquence d’administration et à la dose du traitement indiqués sur la notice du médicament?	1	Son adhérence à la fréquence d’administration et à la dose du traitement indiqués sur la notice du médicament a considérablement empiré
		2	Worsened compliance to prescribed frequency and dose of therapy			2	Son adhérence à la fréquence d’administration et à la dose du traitement indiqués sur la notice du médicament a empiré
		3	Compliance to prescribed frequency and dose of therapy remained the same			3	Son adhérence à la fréquence d’administration et à la dose du traitement indiqués sur la notice du médicament est restée la même
		4	Improved compliance to prescribed frequency and dose of therapy			4	Son adhérence à la fréquence d’administration et à la dose du traitement indiqués sur la notice du médicament s’est améliorée
		5	Substantially improved compliance to prescribed frequency and dose of therapy			5	Son adhérence à la fréquence d’administration et à la dose du traitement indiqués sur la notice du médicament s’est considérablement améliorée
Section H - switching from original method of SCIg administration to current method of SCIg administration (if applicable). If the person with PID/SID has never switched from a previous SCIg administration method to their current method, please skip to Section I)				Section H – Passage de la méthode d’administration originale de l’IgSC à la méthode d’administration actuelle de l’IgSC (le cas échéant). Si la personne souffrant d’IP/IS n’est jamais passée d’une ancienne méthode d’administration de l’IgSC à sa méthode d’administration actuelle, veuillez passer à la Section I.
Q80	Q80. If the person with PID/SID switched from a previous method of SCIg administration to their current method, why was this switch made? Please select the TOP THREE reasons	1	Problems with drawing solution up from vial	Q80	Q80. Si la personne souffrant d’IP/IS est passée d’une ancienne méthode d’administration de l’IgSC à sa méthode d’administration actuelle, pourquoi ce changement a-t-il eu lieu? Veuillez sélectionner les TROIS raisons PRINCIPALES.	1	En raison de problèmes pour prélever le médicament du flacon
		2	Problems with tip-to-tip syringe transfer			2	En raison de problèmes pour effectuer le transfert de seringue d’embout à embout
		3	Needle phobia			3	En raison de la peur des aiguilles de la personne
		4	Prefer to keep hands free during infusions			4	Elle préfère avoir les mains libres pendant les injections
		5	Better control over infusion speed			5	Meilleur contrôle de la vitesse de l’injection
		6	Doctor recommendation			6	Sur la recommandation du médecin
		7	Nurse recommendation			7	Sur la recommandation de l’infirmier(-ère)
		8	Hand weakness			8	En raison d’une faiblesse dans les mains
		9	Easier/simpler self-administration method			9	L’auto-administration est plus facile/plus simple
		10	Other______________			10	Autre______________
Q80_Other	Q80_Other. Please specify.			Q80_Other	Q80_Other. Autre. Veuillez préciser.
Q81	Q81. How did switching from the previous SCIg administration method to the their current SCIg administration method impact the person with PID/SID’s overall quality of life (current health status)?	1	Substantially worsened quality of life	Q81	Q81. Dans quelle mesure le passage de l’ancienne méthode d’administration de l’IgSC à la méthode d’administration actuelle de l’IgSC a-t-il affecté la qualité de vie globale (état de santé actuel) de la personne souffrant d’IP/IS?	1	Sa qualité de vie a considérablement empiré
		2	Worsened quality of life			2	Sa qualité de vie a empiré
		3	Quality of life remained the same			3	Sa qualité de vie est restée la même
		4	Improved quality of life			4	Sa qualité de vie s’est améliorée
		5	Substantially improved quality of life			5	Sa qualité de vie s’est considérablement améliorée
Q81_1	Q81_1. How did switching from the previous SCIg administration method to their current SCIg administration method impact the person with PID/SID’s physical health?	1	Substantially worsened physical health	Q81_1	Q81_1. Dans quelle mesure le passage de l’ancienne méthode d’administration de l’IgSC à la méthode d’administration actuelle de l’IgSC a-t-ilaffecté la santé physique de la personne souffrant d’IP/IS?	1	Sante physique a considérablement empiré
		2	Worsened physical health			2	Sante physique vie a empiré
		3	Physical health remained the same			3	Sante physique vie est restée la même
		4	Improved physical health			4	Sante physique vie s’est améliorée
		5	Substantially improved physical health			5	Sante physique vie s’est considérablement améliorée
Q81_2	Q81_2. How did switching from the previous SCIg administration method to their current SCIg administration method impact the person with PID/SID’s mental health?	1	Substantially worsened mental health	Q81_2	Q81_2. Dans quelle mesure le passage de l’ancienne méthode d’administration de l’IgSC à la méthode d’administration actuelle de l’IgSC a-t-ilaffecté la santé mentale de la personne souffrant d’IP/IS?	1	Sante mentale a considérablement empiré
		2	Worsened mental health			2	Sante mentale vie a empiré
		3	Mental health remained the same			3	Sante mentale vie est restée la même
		4	Improved mental health			4	Sante mentale vie s’est améliorée
		5	Substantially improved mental health			5	Sante mentale vie s’est considérablement améliorée
Q82	Q82. How did switching from the previous SCIg administration method to their current SCIg administration method impact the person with PID/SID’s satisfaction with their treatment?	1	Substantially worsened treatment satisfaction	Q82	Q82. Dans quelle mesure le passage de l’ancienne méthode d’administration de l’IgSC à la méthode d’administration actuelle de l’IgSC a-t-il affecté la satisfaction de la personne souffrant d’IP/IS vis-à-vis de son traitement?	1	Sa satisfaction vis-à-vis du traitement a considérablement empiré
		2	Worsened treatment satisfaction			2	Sa satisfaction vis-à-vis du traitement a empiré
		3	Treatment satisfaction remained the same			3	Sa satisfaction vis-à-vis du traitement est restée la même
		4	Improved treatment satisfaction			4	Sa satisfaction vis-à-vis du traitement s’est améliorée
		5	Substantially improved treatment satisfaction			5	Sa satisfaction vis-à-vis du traitement s’est considérablement améliorée
Q83	Q83. How did switching from the previous SCIg adminstration to their current SCIg administration method impact the person with PID/SID’s productivity (including time lost) at usual activities (work, school, home or other)?	1	Substantially worsened productivity at usual activities	Q83	Q83. Dans quelle mesure le passage de l’ancienne méthode d’administration de l’IgSC à la méthode d’administration actuelle de l’IgSC a-t-il affecté la productivité de la personne souffrant d’IP/IS (y compris le temps perdu) pour effectuer ses activités habituelles (au travail, à l’école, à la maison ou autre)?	1	Sa productivité pour effectuer ses activités habituelles a considérablement empiré
		2	Worsened productivity at usual activities			2	Sa productivité pour effectuer ses activités habituelles a empiré
		3	Productivity at usual activities remained the same			3	Sa productivité pour effectuer ses activités habituelles est restée la même
		4	Improved productivity at usual activities			4	Sa productivité pour effectuer ses activités habituelles s’est améliorée
		5	Substantially improved productivity at usual activities			5	Sa productivité pour effectuer ses activités habituelles s’est considérablement améliorée
Q84	Q84. How did switching from the previous SCIg administration to their current SCIg administration method impact the person with PID/SID’s compliance to prescribed frequency and dose of therapy?	1	Substantially worsened compliance to prescribed frequency and dose of therapy	Q84	Q84. Dans quelle mesure le passage de l’ancienne méthode d’administration de l’IgSC à la méthode d’administration actuelle de l’IgSC a-t-il affecté l’adhérence de la personne souffrant d’IP/IS à la fréquence d’administration et à la dose du traitement indiqués sur la notice du médicament?	1	Son adhérence à la fréquence d’administration et à la dose du traitement indiqués sur la notice du médicament a considérablement empiré
		2	Worsened compliance to prescribed frequency and dose of therapy			2	Son adhérence à la fréquence d’administration et à la dose du traitement indiqués sur la notice du médicament a empiré
		3	Compliance to prescribed frequency and dose of therapy remained the same			3	Son adhérence à la fréquence d’administration et à la dose du traitement indiqués sur la notice du médicament est restée la même
		4	Improved compliance to prescribed frequency and dose of therapy			4	Son adhérence à la fréquence d’administration et à la dose du traitement indiqués sur la notice du médicament s’est améliorée
		5	Substantially improved compliance to prescribed frequency and dose of therapy			5	Son adhérence à la fréquence d’administration et à la dose du traitement indiqués sur la notice du médicament s’est considérablement améliorée
Q85	Q85. If the person with PID/SID could receive their medication at their local pharmacy, do you think their quality of life would…	1	Improve substantially	Q85	Q85. Si la personne souffrant d’IP/IS pouvait recevoir son traitement dans sa pharmacie de quartier, pensez-vous que sa qualité de vie…	1	S’améliorerait considérablement
		2	Improve somewhat			2	S’améliorerait un peu
		3	Stay the same			3	Resterait la même
		4	Worsen somewhat			4	Empirerait un peu
		5	Worsen substantially			5	Empirerait considérablement
Q86	Q86. If the person with PID/SID could have their medication delivered to their home, do you think their quality of life would…	1	Improve substantially	Q86	Q86. Si la personne souffrant d’IP/IS pouvait se faire livrer son médicament à domicile, pensez-vous que sa qualité de vie…	1	S’améliorerait considérablement
		2	Improve somewhat			2	S’améliorerait un peu
		3	Stay the same			3	Resterait la même
		4	Worsen somewhat			4	Empirerait un peu
		5	Worsen substantially			5	Empirerait considérablement
Q87	Q87. How important is the time taken per infusion to the person with PID/SID or their caregiver?	1	Completely unimportant	Q87	Q87. Dans quelle mesure la durée de la perfusion est-elle importante pour la personne souffrant d’IP/IS ou son aidant(e)?	1	Pas du tout importante
		2	Somewhat unimportant			2	Pas vraiment importante
		3	Neither important nor unimportant			3	Ni importante, ni pas importante
		4	Somewhat important			4	Assez importante
		5	Very important			5	Très importante
Section I is theTreatment Satisfaction Questionnaire for Medication (TSQM) and consists of nine questions. Please consider your most recent treatment when answering these questions.				Section I est le Questionnaire de satisfaction concernant le traitement et le médicament et se compose de neuf questions. Veuillez considérer votre traitement le plus récent lorsque vous répondez à ces questions.
Section I - Treatment Satisfaction Questionnaire for Medication (TSQM)				Section I – Treatment Satisfaction Questionnaire for Medication (TSQM)-9 français
				Questionnaire abrégé sur la satisfaction face au traitement par médicament
Instructions: Please take the time to think about your level of satisfaction or dissatisfaction with the IG infusion you are undertaking. We are interested in your evaluation of the effectiveness and convenience of your IG infusion in the past 2 weeks, or the last time you undertook it. For each question, please tick the answer that best corresponds to your personal experience.				Instructions: S’il-vous-plaît prendre le temps de réfléchir à votre niveau de satisfaction ou d’insatisfaction avec le produit d’immunoglobuline intraveineuse/sous-cutanée que vous recevez . Nous sommes intéressés par votre évaluation de l’efficacité et de la commodité de l’immunoglobine intraveineuse/sous-cutanée au cours des deux dernières semaine, ou la dernière fois que vous l’avez reçu. Pour…
Q88	Q88. How satisfied or dissatisfied are you with the ability of the medication to prevent or treat your condition?	1	Extremely dissatisfied	Q88	Q88. Dans quelle mesure êtes-vous satisfait(e) ou insatisfait(e) de la capacité du médicament à prévenir ou soigner votre maladie?	1	Extrêmement insatisfait(e)
		2	Very dissatisfied			2	Très insatisfait(e)
		3	Dissatisfied			3	Insatisfait(e)
		4	Somewhat satisfied			4	Plutôt satisfait(e)
		5	Satisfied			5	Satisfait(e)
		6	Very satisfied			6	Très satisfait(e)
		7	Extremely satisfied			7	Extrêmement satisfait(e)
Q89	Q89. How satisfied or dissatisfied are you with the way the medication relieves your symptoms?	1	Extremely dissatisfied	Q89	Q89. Dans quelle mesure êtes-vous satisfait(e) ou insatisfait(e) de la façon dont le médicament soulage vos symptômes?	1	Extrêmement insatisfait(e)
		2	Very dissatisfied			2	Très insatisfait(e)
		3	Dissatisfied			3	Insatisfait(e)
		4	Somewhat satisfied			4	Plutôt satisfait(e)
		5	Satisfied			5	Satisfait(e)
		6	Very satisfied			6	Très satisfait(e)
		7	Extremely satisfied			7	Extrêmement satisfait(e)
Q90	Q90. How satisfied or dissatisfied are you with the amount of time it takes the medication to start working?	1	Extremely dissatisfied	Q90	Q90. Dans quelle mesure êtes-vous satisfait(e) ou insatisfait(e) du délai nécessaire pour que le médicament commence à faire effet?	1	Extrêmement insatisfait(e)
		2	Very dissatisfied			2	Très insatisfait(e)
		3	Dissatisfied			3	Insatisfait(e)
		4	Somewhat satisfied			4	Plutôt satisfait(e)
		5	Satisfied			5	Satisfait(e)
		6	Very satisfied			6	Très satisfait(e)
		7	Extremely satisfied			7	Extrêmement satisfait(e)
Q91	Q91. How easy or difficult is it to use the medication in its current form?	1	Extremely difficult	Q91	Q91. Dans quelle mesure est-il facile ou difficile de prendre le médicament dans sa forme actuelle?	1	Extrêmement difficile
		2	Very difficult			2	Très difficile
		3	Difficult			3	Difficile
		4	Somewhat easy			4	Plutôt facile
		5	Easy			5	Facile
		6	Very easy			6	Très facile
		7	Extremely easy			7	Extrêmement facile
Q92	Q92. How easy or difficult is it to plan when you will use the medication each time?	1	Extremely Difficult	Q92	Q92. Dans quelle mesure est-il facile ou difficile de planifier chacune des fois où vous devez prendre le médicament?	1	Extrêmement difficile
		2	Very Difficult			2	Très difficile
		3	Difficult			3	Difficile
		4	Somewhat easy			4	Plutôt facile
		5	Easy			5	Facile
		6	Very easy			6	Très facile
		7	Extremely easy			7	Extrêmement facile
Q93	Q93. How convenient or incovenient is it to take the medication as instructed?	1	Extremely inconvenient	Q93	Q93. Dans quelle mesure est-il pratique ou non de prendre le médicament tel que prescrit?	1	Extrêmement peu pratique
		2	Very inconvenient			2	Très peu pratique
		3	Inconvenient			3	Peu pratique
		4	Somewhat convenient			4	Plutôt pratique
		5	Convenient			5	Pratique
		6	Very convenient			6	Très pratique
		7	Extremely convenient			7	Extrêmement pratique
Q94	Q94. Overall, how confident are you that taking this medication is a good thing for you?	1	Not at all confident	Q94	Q94. De façon générale, dans quelle mesure êtes-vous confiant(e) que prendre ce médicament est une bonne chose pour vous?	1	Pas du tout confiant(e)
		2	A little confident			2	Un peu confiant(e)
		3	Somewhat confident			3	Plutôt confiant(e)
		4	Very confident			4	Très confiant(e)
		5	Extremely confident			5	Extrêmement confiant(e)
Q95	Q95. How certain are you that the good things about your medication outweigh the bad things?	1	Not at all certain	Q95	Q95. Dans quelle mesure êtes-vous certain(e) que les avantages de votre médicament sont plus importants que les inconvénients?	1	Pas du tout certain(e)
		2	A little certain			2	Un peu certain(e)
		3	Somewhat certain			3	Plutôt certain(e)
		4	Very certain			4	Très certain(e)
		5	Extremely certain			5	Extrêmement certain(e)
Q96	Q96. Taking all things into account, how satisfied or dissatisfied are you with this medication?	1	Extremely Dissatisfied	Q96	Q96. En tenant compte de tous ces aspects, dans quelle mesure êtes-vous satisfait(e) ou insatisfait(e) du médicament?	1	Extrêmement insatisfait(e)
		2	Very Dissatisfied			2	Très insatisfait(e)
		3	Dissatisfied			3	Insatisfait(e)
		4	Somewhat Satisfied			4	Plutôt satisfait(e)
		5	Satisfied			5	Satisfait(e)
		6	Very Satisfied			6	Très satisfait(e)
		7	Extremely Satisfied			7	Extrêmement satisfait(e)
Section J - PATIENT ACCEPTABLE SYMPTOM STATE (PASS)				Section J – ÉTAT ACCEPTABLE DES SYMPTÔMES DU PATIENT (EASP)
Q97	Q97. Considering all the different ways your disease is affecting you, if you would stay in this state for the next few months, do you consider that your current state is satisfactory?	1	Yes	Q97	Q97. En prenant en compte les diverses manières dont votre maladie vous affecte, si vous deviez demeurer dans cet état au cours des prochains mois, considéreriez-vous votre état satisfaisant?	1	Oui
		2	No			2	Non
Section K - PROMIS Global physical and mental health				Section K – PROMIS Santé physique et mentale globale
Please answer each question by checking only one box per line				Veuillez répondre à chaque question en cochant une seule case par ligne.
Q98	Q98. In general, how would you rate your physical health?	1	Poor	Q98	Q98. Dans l'ensemble, comment évaluez-vous votre santé physique ?	1	Mauvaise
		2	Fair			2	Mediocre
		3	Good			3	Bonne
		4	Very Good			4	Très bonne
		5	Excellent			5	Excellente
Q99	Q99. To what extent are you able to carry out your everyday physical activities such as walking, climbing stairs, carrying groceries, or moving a chair?	1	Not at all	Q99	Q99. Dans quelle mesure êtes-vous capable d’accomplir vos activités physiques quotidiennes comme marcher, monter un escalier, porter des sacs de courses ou déplacer une chaise ?	1	Pas du tout
		2	A little			2	Un peu
		3	Moderately			3	Moyennement
		4	Mostly			4	Presque totalement
		5	Completely			5	Totalement
Q100	Q100. In general, how would you rate your mental health, including your mood and your ability to think?	1	Poor	Q100	Q100. Dans l'ensemble, comment évaluez-vous votre santé mentale, y compris votre humeur et votre capacité à réfléchir ?	1	Mauvaise
		2	Fair			2	Mediocre
		3	Good			3	Bonne
		4	Very Good			4	Très bonne
		5	Excellent			5	Excellente
Q101	Q101. In general, how would you rate your satisfaction with your social activities and relationships?	1	Poor	Q101	Q101. Dans l'ensemble, comment évaluez-vous votre satisfaction quant à vos activités et vos relations avec les autres ?	1	Mauvaise
		2	Fair			2	Mediocre
		3	Good			3	Bonne
		4	Very Good			4	Très bonne
		5	Excellent			5	Excellente
END OF SURVEY				FIN DU SONDAGE
EffectivenessRawScore	Effectiveness Raw Score			EffectivenessRawScore	Effectiveness Raw Score
EffectivenessTransformed	Effectiveness Transformed			EffectivenessTransformed	Effectiveness Transformed
SideEffectsRawScore	Side Effects Raw Score			SideEffectsRawScore	Side Effects Raw Score
SideEffectsTransformed	Side Effects Transformed			SideEffectsTransformed	Side Effects Transformed
ConvenienceRawScore	Convenience Raw Score			ConvenienceRawScore	Convenience Raw Score
ConvenienceTransformed	Convenience Transformed			ConvenienceTransformed	Convenience Transformed
GlobalRawScore	Global Raw Score			GlobalRawScore	Global Raw Score
GlobalTransformed	Global Transformed			GlobalTransformed	Global Transformed
TotalTSQMRawScore	Total TSQM Raw Score			TotalTSQMRawScore	Total TSQM Raw Score
TotalTSQMTransformed	Total TSQM Transformed			TotalTSQMTransformed	Total TSQM Transformed
PROMIS Global Physical Health-2 raw score				PROMIS Global Physical Health-2 raw score
PROMIS Global Physical Health-2 T-score				PROMIS Global Physical Health-2 T-score
PROMIS Global Mental Health-2 raw score				PROMIS Global Mental Health-2 raw score
PROMIS Global Mental Health-2 T-score				PROMIS Global Mental Health-2 T-score
